# Supplementary material for: The effects of sympathetic activity induced by ice water on blood flow and brachial artery flow-mediated dilatation response in healthy volunteers
Source: PLoS One. 2019 Sep 13;14(9):e0219814. doi: 10.1371/journal.pone.0219814 (PMC6743752; doi:10.1371/journal.pone.0219814)
Supplement: S1 File — (XLSX) [file pone.0219814.s002.xlsx]

## Sheet: Demographic data
	Antropometric data
ID	Age (yr)	Sex	Stature (cm)	Body mass (kg)	BMI (kg/m^2)	Systolic blood pressure (mmHg)	Diastolic blood pressure (mmHg)	Mean arterial pressure (mmHg)	Heart rate (beats/min)	Physical activity (times /week)
2	21	M	180	64	19.7531	107	65	79	47	6
3	23	M	189	77	21.5559	125	58	80.3333	42	10
4	23	M	188	81	22.9176	125	60	81.6667	39	6
5	24	M	165	64	23.5078	110	70	83.3333	64	2
6	24	F	175	78	25.4694	108	60	76	65	4
7	23	F	173	68	22.7204	119	52	74.3333	54	2
8	23	F	168	54	19.1327	140	80	100	80	1
9	27	M	179	84	26.2164	110	50	70	50	3
10	22	F	175	76	24.8163	134	60	84.6667	67	6
11	24	M	200	94	23.5	115	70	85	40	2
12	28	M	179	88	27.4648	126	75	92	65	1
13	27	M	185	88	25.7122	128	70	89.3333	55	2
14	27	F	170	63	21.7993	130	83	98.6667	62	2
15	24	M	192	86	23.329	135	67	89.6667	49	1
16	23	M	168	60	21.2585	120	80	93.3333	43	4
17	23	F	163	53	19.9481	117	60	79	63	4
Median	23.5		177	76.5	23.1233	122.5	66	84	54.5	2.5
Average	24.125		178.062	73.625	23.0688	121.812	66.25	84.7708	55.3125	3.5
SD	2.02896		10.5101	12.9248	2.43627	10.2191	9.90286	8.55372	11.7797	2.47656
SEM	0.507239		2.62753	3.2312	0.609067	2.55476	2.47572	2.13843	2.94494	0.619139

## Sheet: Raw data
ID	FMD-1 (%)	Time max-1 (%)	FMD-is (%)	Time max-ice (%)	FMD-3 (%)	Time max-3 (%)			ID	Max flow-1 (mL/min)	Average (60 s)-1 (mL/min)	Max-ice (mL/min)	Average (60 s)-ice (mL/min)	Max-3 (mL/min)	Average (60 s)-3 (mL/min)			ID	MAP (mm/Hg)-1	Flow (ml/min)-1	MAP (mm/Hg)-ice	Flow (ml/min)-ice	MAP (mm/Hg)-3	Flow (mL/min)-3			ID	HR (60 s)-1 (beats/min)	HR (60 s)-ice (beats/min)	HR (60 s)-3 (beats/min)			ID	Laserdoppler (left)-1 (a.u.)	Laserdoppler (left)-ice (a.u.)	Laserdoppler (left)-3 (a.u.)
2	3.81	47	0.01	45	9.75	61			2	595.4	346.32	616.79	215.3	689.72	412.17			2	68.32	346.32	96.06	215.3	57.02	412.17			2	55	64.09	54.1			2	241.93	90.5	189.43
3	10.09	35	4.69	75	11.5	46			3	809.76	465.22	585.1	336.18	874.77	492.51			3	60	465.22	66.53	336.18	60	492.51			3	45	56.97	46.2			3		202.35	946.58
4	4.51	45	3.7	60	8.8	71			4	927.32	542.9	657.91	468.94	1008.87	671.33			4	56.02	542.9	69.8	468.94	58	671.33			4	43.72	48.69	42.37			4	396.86	425.2	1176.48
5	7.67	48	3.33	73	5.41	35			5	881.47	444.5	803.39	423.63	718.98	492.96			5	76.6	444.5	78.61	423.63	77.13	492.96			5	60.9	67.86	58.35			5	1088.64	232.21	355.5
6	8.81	45	10.2	74	5.62	45			6	541.38	355.76	567.09	327.55	527.65	346.55			6	62.71	355.76	82.45	327.55	71.31	346.55			6	52.05	57.21	54.6			6	1730	614.4	2057
7	12.14	45	9.06	60	10.31	45			7	544.16	452.84	517.04	357.44	663.29	472.73			7	66	452.84	75.27	357.44	65.97	472.73			7	54.35	65.89	55.56			7	598.48	282.12	654
8	13.56	75	1.38	50	9.71	80			8	569.35	446.48	422.17	289.49	667.96	481.22			8	93	446.48	97.67	289.49	94	481.22			8	80.46	86.58	78.1			8	2757	2061.16	3218
9	7.54	22.5	6.02	35	9.77	35			9	994.58	557.7	875.99	457.12	1031.69	726.82			9	60	557.7	75.6	457.12	65	726.82			9	51.84	62.8	49.43			9	898	594.66	1912
10	11.43	42.5	11.59	67	9.89	72			10	766.86	518.17	976.41	414.33	815.51	521.9			10	70	518.17	73.8	414.33	68.88	521.9			10	72.7	80.54	64.19			10	340.42	475.91	1370
11	9.24	126	-0.37		5.83	46.5			11	956.27	444.54	842.52	288.48	628.04	437.26			11	69.98	444.54	85	288.48	70	437.26			11	47.61	55.07	46.62			11	789.36	116.92	1292
12	4.56	54	2.78	65	4.56	70			12	638.46	370.21	642.25	300.11	638.46	371.77			12	73	370.21	87.29	300.11	69.18	371.77			12	56.2	68.5	56.06			12	1494	149.7	1553
13	11.8	35	5.2	124	11.39	65			13	802.47	468.8	579.7	329.05	661	362.44			13	86.32	468.8	124.62	329.05	90	362.44			13	54.88	71.23	53.42			13	2020	1132	2021
14	12.24	46	7.95	63	10.15	60			14	573.97	303.27	480.09	227	618.52	361.64			14	95	303.27	97.53	227	103.59	361.64			14	62.4	68.49	60.9			14	1684	516.9	1880
15	8.07	60	6.5	31	8.13	30			15	1039.04	614.76	972.33	508.37	1134.29	651.79			15	81	614.76	98.95	508.37	80.14	651.79			15	49.43	63.12	49.24			15	2123	382.21	1754
16	15.03	46	3.34	30	9.19	30			16	594.09	390.19	484.55	299.87	605.64	382.25			16	80	390.19	97.88	299.87	81.85	382.25			16	49.67	68.84	46.48			16	1354	437	1201.31
17	14.27	52	8.59	37	15.07	58			17	727.17	257.42	341.24	175.99	484.81	297.4			17	85	257.42	98.39	175.99	76.96	297.4			17	57.64	68.79	61.17			17	851	349	1329
